# Supplementary material for: Differences in the Phenotype of Bacterial and Viral Sepsis—A Prospective, Multicenter, Observational Study
Source: Viruses. 2025 Dec 14;17(12):1617. doi: 10.3390/v17121617 (PMC12737688; doi:10.3390/v17121617)
Supplement: Supplementary file 1 [file viruses-17-01617-s001.zip]

Archive with 1 entries (1 files):
- viruses-3974781-supplementary.pdf
